# Supplementary material for: Severe haemolytic anaemia and acute renal failure caused by pinhole perforation of native mitral valve: a case report
Source: Eur Heart J Case Rep. 2025 Jun 27;9(7):ytaf290. doi: 10.1093/ehjcr/ytaf290 (PMC12215661; doi:10.1093/ehjcr/ytaf290)
Supplement: ytaf290_Supplementary_Data [file ytaf290_Supplementary_Data.zip]

Archive with 3 entries (3 files):
- Video 1.mp4
- Video 2.mp4
- Supplemental Figure.JPG
